# Supplementary material for: Dielectric Barrier Discharge Plasma Jet (DBDjet) Processed Reduced Graphene Oxide/Polypyrrole/Chitosan Nanocomposite Supercapacitors
Source: Polymers (Basel). 2021 Oct 18;13(20):3585. doi: 10.3390/polym13203585 (PMC8538378; doi:10.3390/polym13203585)
Supplement: Supplementary file 1 [file polymers-13-03585-s001.zip]

Archive with 1 entries (1 files):
- polymers-1385483-supplementary.pdf
